# Supplementary material for: Comparative Germination Ecology of Two Endemic Rhaponticum Species (Asteraceae) in Different Climatic Zones of the Ligurian and Maritime Alps (Piedmont, Italy)
Source: Plants (Basel). 2020 Jun 2;9(6):708. doi: 10.3390/plants9060708 (PMC7356568; doi:10.3390/plants9060708)
Supplement: Supplementary file 1 [file plants-09-00708-s001.zip]

Archive with 13 entries (12 files):
- plants-791857-supplementary-2/
- plants-791857-supplementary-2/S_1 Taxonomic overview of the Rhaponticum species.doc
- plants-791857-supplementary-2/S_2 Weekly soil T and RHy for whole year.docx
- plants-791857-supplementary-2/S_3 Weekly soil T and RH for the 8 months in nursery.docx
- plants-791857-supplementary-2/S_4 Climatic Parameters.docx
- plants-791857-supplementary-2/S_5 Analysis of deviance tables.docx
- plants-791857-supplementary-2/S_6 Final germination for different cold stratification periods.docx
- plants-791857-supplementary-2/S_7 Outline of the seed burial experiments in the field.doc
- plants-791857-supplementary-2/S_8 Weekly soil T and RH during seed dispersal.docx
- plants-791857-supplementary-2/S_9 Outline of the seed burial experiments in nursery.doc
- plants-791857-supplementary-2/~$4 Climatic Parameters.docx
- plants-791857-supplementary-2/~$5 Analysis of deviance tables.docx
- plants-791857-supplementary-2/~$6 Final germination for different cold stratification periods.docx
